# Supplementary material for: Novel Indole-Containing Hybrids Derived from Millepachine: Synthesis, Biological Evaluation and Antitumor Mechanism Study
Source: Molecules. 2023 Feb 3;28(3):1481. doi: 10.3390/molecules28031481 (PMC9921564; doi:10.3390/molecules28031481)
Supplement: Supplementary file 1 [file molecules-28-01481-s001.zip]

Archive with 1 entries (1 files):
- molecules-2127417-supplementary.pdf
